# Supplementary material for: Genome-Resolved Metagenomics Reveals Distinct Phosphorus Acquisition Strategies between Soil Microbiomes
Source: mSystems. 2022 Jan 11;7(1):e01107-21. doi: 10.1128/msystems.01107-21 (PMC8751388; doi:10.1128/msystems.01107-21)
Supplement: TABLE S4 [file msystems.01107-21-st004.xlsx]

## Sheet: Sheet1
GCD sequneces	Length	P-value	Annotation
W1_154103	1242	0	PQQ-dependent membrane bound GCD
W1_154410	718	0	PQQ-dependent membrane bound GCD
W1_169404	181	1.5e-35	PQQ-dependent membrane bound GCD
W1_171122	179	1.6e-27	PQQ-dependent membrane bound GCD
W1_267610	326	2.1e-67	PQQ-dependent membrane bound GCD
W1_304681	184	2.4e-34	PQQ-dependent membrane bound GCD
W1_383213	134	1.4e-31	PQQ-dependent membrane bound GCD
W1_92713	663	2.4e-170	PQQ-dependent membrane bound GCD
W10_01816	457	1.7e-40	PQQ-dependent membrane bound GCD
W10_05793	141	5.2e-33	PQQ-dependent membrane bound GCD
W10_115908	113	1.6e-14	PQQ-dependent membrane bound GCD
W10_121265	234	7.2e-15	PQQ-dependent membrane bound GCD
W10_166497	445	2.8e-120	PQQ-dependent membrane bound GCD
W10_167066	130	1.6e-27	PQQ-dependent membrane bound GCD
W10_179630	85	3.4e-13	PQQ-dependent membrane bound GCD
W10_21351	77	2.4e-16	PQQ-dependent membrane bound GCD
W10_285405	337	9.6e-47	PQQ-dependent membrane bound GCD
W10_311937	718	0	PQQ-dependent membrane bound GCD
W10_48720	926	1.6e-124	PQQ-dependent membrane bound GCD
W10_54195	655	3.6e-171	PQQ-dependent membrane bound GCD
W10_77512	294	8.2e-23	PQQ-dependent membrane bound GCD
W10_95607	156	1.4e-45	PQQ-dependent membrane bound GCD
W11_139762	256	7.8e-24	PQQ-dependent membrane bound GCD
W11_162416	183	2.3e-44	PQQ-dependent membrane bound GCD
W11_212403	114	1.9e-21	PQQ-dependent membrane bound GCD
W11_214630	567	8.4e-129	PQQ-dependent membrane bound GCD
W11_244109	718	2e-132	PQQ-dependent membrane bound GCD
W11_31667	145	6.2e-16	PQQ-dependent membrane bound GCD
W11_39591	159	8.6e-35	PQQ-dependent membrane bound GCD
W11_46517	139	4.5e-21	PQQ-dependent membrane bound GCD
W11_88654	655	1.2e-171	PQQ-dependent membrane bound GCD
W11_99030	83	1.4e-19	PQQ-dependent membrane bound GCD
W12_101685	219	2.9e-40	PQQ-dependent membrane bound GCD
W12_104899	160	1.1e-22	PQQ-dependent membrane bound GCD
W12_136423	441	1.6e-17	PQQ-dependent membrane bound GCD
W12_15339	73	7.6e-12	PQQ-dependent membrane bound GCD
W12_170325	159	8.6e-35	PQQ-dependent membrane bound GCD
W12_208588	104	3.2e-15	PQQ-dependent membrane bound GCD
W12_216583	93	7.9e-17	PQQ-dependent membrane bound GCD
W12_97466	630	1e-112	PQQ-dependent membrane bound GCD
W13_00402	201	8.5e-26	PQQ-dependent membrane bound GCD
W13_07554	145	9.1e-23	PQQ-dependent membrane bound GCD
W13_122277	80	1.9e-15	PQQ-dependent membrane bound GCD
W13_148798	160	2.2e-22	PQQ-dependent membrane bound GCD
W13_165371	77	8.2e-14	PQQ-dependent membrane bound GCD
W13_166032	93	1.1e-15	PQQ-dependent membrane bound GCD
W13_176233	332	2.2e-38	PQQ-dependent membrane bound GCD
W13_184653	87	3.7e-12	PQQ-dependent membrane bound GCD
W13_186095	154	8.4e-34	PQQ-dependent membrane bound GCD
W13_208844	161	5.5e-27	PQQ-dependent membrane bound GCD
W13_210678	77	6.2e-20	PQQ-dependent membrane bound GCD
W13_218800	173	4.2e-18	PQQ-dependent membrane bound GCD
W13_37293	139	2.6e-26	PQQ-dependent membrane bound GCD
W13_43569	222	6.7e-50	PQQ-dependent membrane bound GCD
W13_61363	214	3.5e-19	PQQ-dependent membrane bound GCD
W13_95999	86	1.1e-20	PQQ-dependent membrane bound GCD
W14_127813	113	8.9e-15	PQQ-dependent membrane bound GCD
W14_130682	88	1e-17	PQQ-dependent membrane bound GCD
W14_15046	223	4e-38	PQQ-dependent membrane bound GCD
W14_181850	218	1.4e-30	PQQ-dependent membrane bound GCD
W14_39467	85	2.5e-16	PQQ-dependent membrane bound GCD
W14_57565	153	7.7e-31	PQQ-dependent membrane bound GCD
W14_67985	64	2.9e-22	PQQ-dependent membrane bound GCD
W14_73446	160	3.2e-22	PQQ-dependent membrane bound GCD
W14_83255	132	8.1e-18	PQQ-dependent membrane bound GCD
W15_112938	161	6.2e-21	PQQ-dependent membrane bound GCD
W15_113073	66	2.2e-19	PQQ-dependent membrane bound GCD
W15_129201	264	3.2e-27	PQQ-dependent membrane bound GCD
W15_136514	132	6.9e-30	PQQ-dependent membrane bound GCD
W15_172330	114	6.9e-19	PQQ-dependent membrane bound GCD
W15_214437	218	4.2e-31	PQQ-dependent membrane bound GCD
W15_28829	71	1.8e-16	PQQ-dependent membrane bound GCD
W15_36678	61	3.5e-14	PQQ-dependent membrane bound GCD
W15_55279	141	5.1e-19	PQQ-dependent membrane bound GCD
W15_85848	93	5.3e-15	PQQ-dependent membrane bound GCD
W15_97792	178	4e-21	PQQ-dependent membrane bound GCD
W16_101360	130	5e-27	PQQ-dependent membrane bound GCD
W16_110565	602	2.5e-66	PQQ-dependent membrane bound GCD
W16_119673	167	2.7e-48	PQQ-dependent membrane bound GCD
W16_122070	258	2e-14	PQQ-dependent membrane bound GCD
W16_149679	257	9.3e-85	PQQ-dependent membrane bound GCD
W16_188653	162	8.4e-12	PQQ-dependent membrane bound GCD
W16_193648	140	6.1e-33	PQQ-dependent membrane bound GCD
W16_266963	210	1.9e-39	PQQ-dependent membrane bound GCD
W16_292246	84	1.2e-15	PQQ-dependent membrane bound GCD
W16_293886	727	2.7e-81	PQQ-dependent membrane bound GCD
W16_307115	143	9.1e-32	PQQ-dependent membrane bound GCD
W16_52635	77	2.2e-12	PQQ-dependent membrane bound GCD
W16_61321	240	7.5e-27	PQQ-dependent membrane bound GCD
W16_62144	102	1.4e-18	PQQ-dependent membrane bound GCD
W16_98625	117	4.8e-28	PQQ-dependent membrane bound GCD
W16_99610	168	1.1e-18	PQQ-dependent membrane bound GCD
W17_127541	78	5.1e-31	PQQ-dependent membrane bound GCD
W17_160785	78	1e-14	PQQ-dependent membrane bound GCD
W17_204450	114	6.9e-19	PQQ-dependent membrane bound GCD
W17_229207	123	3.2e-37	PQQ-dependent membrane bound GCD
W17_243197	127	4.7e-34	PQQ-dependent membrane bound GCD
W17_245946	173	7e-24	PQQ-dependent membrane bound GCD
W17_256745	88	2.4e-16	PQQ-dependent membrane bound GCD
W17_55026	245	6.9e-21	PQQ-dependent membrane bound GCD
W17_71871	158	2e-18	PQQ-dependent membrane bound GCD
W17_92786	252	9.2e-36	PQQ-dependent membrane bound GCD
W18_105428	85	3.4e-13	PQQ-dependent membrane bound GCD
W18_123928	102	1.4e-18	PQQ-dependent membrane bound GCD
W18_137188	88	1e-22	PQQ-dependent membrane bound GCD
W18_170982	168	3e-36	PQQ-dependent membrane bound GCD
W18_179595	224	1.1e-19	PQQ-dependent membrane bound GCD
W18_206321	240	1.6e-31	PQQ-dependent membrane bound GCD
W18_235969	366	8.9e-33	PQQ-dependent membrane bound GCD
W19_127783	192	1.3e-25	PQQ-dependent membrane bound GCD
W19_139013	108	3.3e-26	PQQ-dependent membrane bound GCD
W19_147318	141	8.2e-21	PQQ-dependent membrane bound GCD
W19_176147	128	1.4e-18	PQQ-dependent membrane bound GCD
W19_187260	294	7.9e-70	PQQ-dependent membrane bound GCD
W19_198010	93	1.8e-16	PQQ-dependent membrane bound GCD
W19_201353	105	2e-29	PQQ-dependent membrane bound GCD
W19_212939	95	6.4e-14	PQQ-dependent membrane bound GCD
W19_36225	144	3.1e-16	PQQ-dependent membrane bound GCD
W19_38534	96	3.2e-36	PQQ-dependent membrane bound GCD
W19_54065	89	8.1e-16	PQQ-dependent membrane bound GCD
W19_66976	186	6e-33	PQQ-dependent membrane bound GCD
W19_90621	553	9.2e-74	PQQ-dependent membrane bound GCD
W2_142974	277	3.1e-46	PQQ-dependent membrane bound GCD
W2_167187	75	2.1e-13	PQQ-dependent membrane bound GCD
W2_173577	134	1.5e-30	PQQ-dependent membrane bound GCD
W2_186031	667	1.2e-168	PQQ-dependent membrane bound GCD
W2_226449	69	4e-18	PQQ-dependent membrane bound GCD
W2_266474	154	2.5e-27	PQQ-dependent membrane bound GCD
W2_288749	165	1.8e-28	PQQ-dependent membrane bound GCD
W2_293131	661	0	PQQ-dependent membrane bound GCD
W2_312159	141	5.1e-33	PQQ-dependent membrane bound GCD
W20_07419	125	1.9e-28	PQQ-dependent membrane bound GCD
W20_118429	278	2.2e-32	PQQ-dependent membrane bound GCD
W20_138427	218	4.7e-30	PQQ-dependent membrane bound GCD
W20_144695	195	3.2e-26	PQQ-dependent membrane bound GCD
W20_17597	149	4.7e-35	PQQ-dependent membrane bound GCD
W20_190509	95	7.3e-26	PQQ-dependent membrane bound GCD
W20_195085	102	1.4e-18	PQQ-dependent membrane bound GCD
W20_205571	142	1.1e-16	PQQ-dependent membrane bound GCD
W20_207653	573	1e-52	PQQ-dependent membrane bound GCD
W20_216238	544	3.4e-65	PQQ-dependent membrane bound GCD
W20_231943	144	7.8e-29	PQQ-dependent membrane bound GCD
W20_251053	228	4.1e-35	PQQ-dependent membrane bound GCD
W20_255490	654	0	PQQ-dependent membrane bound GCD
W20_260939	93	7.5e-16	PQQ-dependent membrane bound GCD
W20_305487	561	6.1e-73	PQQ-dependent membrane bound GCD
W20_37200	489	4e-69	PQQ-dependent membrane bound GCD
W20_40147	168	2.6e-12	PQQ-dependent membrane bound GCD
W20_44502	93	3.8e-17	PQQ-dependent membrane bound GCD
W20_97667	114	6.9e-19	PQQ-dependent membrane bound GCD
W21_06665	402	1.9e-63	PQQ-dependent membrane bound GCD
W21_108340	132	1.3e-17	PQQ-dependent membrane bound GCD
W21_115831	186	2.8e-33	PQQ-dependent membrane bound GCD
W21_140179	695	7.3e-97	PQQ-dependent membrane bound GCD
W21_187734	72	4.6e-18	PQQ-dependent membrane bound GCD
W21_195293	122	2.6e-30	PQQ-dependent membrane bound GCD
W21_198641	256	9.9e-32	PQQ-dependent membrane bound GCD
W21_221531	160	2e-26	PQQ-dependent membrane bound GCD
W21_225104	201	3.4e-32	PQQ-dependent membrane bound GCD
W21_230721	263	4.7e-28	PQQ-dependent membrane bound GCD
W21_232141	308	5.4e-23	PQQ-dependent membrane bound GCD
W21_248275	314	4.3e-35	PQQ-dependent membrane bound GCD
W21_252533	137	5.2e-22	PQQ-dependent membrane bound GCD
W21_25810	533	1.8e-62	PQQ-dependent membrane bound GCD
W21_258372	193	5.2e-34	PQQ-dependent membrane bound GCD
W21_274090	270	8.6e-42	PQQ-dependent membrane bound GCD
W21_293624	83	8.4e-19	PQQ-dependent membrane bound GCD
W21_312062	257	9.1e-31	PQQ-dependent membrane bound GCD
W21_327909	239	5.9e-26	PQQ-dependent membrane bound GCD
W21_353155	320	1.2e-13	PQQ-dependent membrane bound GCD
W21_362845	196	3.9e-39	PQQ-dependent membrane bound GCD
W21_369299	94	2.4e-34	PQQ-dependent membrane bound GCD
W21_47630	312	1.1e-62	PQQ-dependent membrane bound GCD
W21_56969	140	7.1e-32	PQQ-dependent membrane bound GCD
W21_57986	735	1.1e-83	PQQ-dependent membrane bound GCD
W21_60611	108	8.1e-25	PQQ-dependent membrane bound GCD
W21_90990	66	2.9e-19	PQQ-dependent membrane bound GCD
W21_98637	189	3.9e-27	PQQ-dependent membrane bound GCD
W22_113284	286	4.7e-62	PQQ-dependent membrane bound GCD
W22_116806	173	1.4e-17	PQQ-dependent membrane bound GCD
W22_126639	88	2.5e-16	PQQ-dependent membrane bound GCD
W22_135599	176	1.6e-27	PQQ-dependent membrane bound GCD
W22_14939	137	3e-22	PQQ-dependent membrane bound GCD
W22_149783	166	7.2e-44	PQQ-dependent membrane bound GCD
W22_152195	104	2.7e-18	PQQ-dependent membrane bound GCD
W22_154978	65	1.7e-22	PQQ-dependent membrane bound GCD
W22_182512	284	2.5e-20	PQQ-dependent membrane bound GCD
W22_197891	205	1.1e-45	PQQ-dependent membrane bound GCD
W22_211668	225	3.4e-47	PQQ-dependent membrane bound GCD
W22_225703	120	2.4e-12	PQQ-dependent membrane bound GCD
W22_239363	114	1.4e-36	PQQ-dependent membrane bound GCD
W22_242693	67	4.5e-12	PQQ-dependent membrane bound GCD
W22_256954	637	1.6e-91	PQQ-dependent membrane bound GCD
W22_285925	89	3.5e-16	PQQ-dependent membrane bound GCD
W22_54589	389	7.1e-60	PQQ-dependent membrane bound GCD
W22_56962	80	4.7e-30	PQQ-dependent membrane bound GCD
W22_74269	251	1.2e-22	PQQ-dependent membrane bound GCD
W22_88433	98	4.3e-29	PQQ-dependent membrane bound GCD
W22_95613	275	1.2e-19	PQQ-dependent membrane bound GCD
W22_98954	391	3.2e-36	PQQ-dependent membrane bound GCD
W23_02713	251	9.7e-26	PQQ-dependent membrane bound GCD
W23_115420	258	8e-77	PQQ-dependent membrane bound GCD
W23_149410	134	1.5e-12	PQQ-dependent membrane bound GCD
W23_149972	102	1.4e-18	PQQ-dependent membrane bound GCD
W23_155690	93	3.3e-22	PQQ-dependent membrane bound GCD
W23_217368	89	8.1e-16	PQQ-dependent membrane bound GCD
W23_223601	523	3.7e-77	PQQ-dependent membrane bound GCD
W23_227596	139	3.1e-26	PQQ-dependent membrane bound GCD
W23_242844	413	1.7e-66	PQQ-dependent membrane bound GCD
W23_256259	310	3e-43	PQQ-dependent membrane bound GCD
W23_268905	606	0	PQQ-dependent membrane bound GCD
W23_271205	226	1.5e-56	PQQ-dependent membrane bound GCD
W23_284821	389	4.5e-59	PQQ-dependent membrane bound GCD
W23_36058	166	1.2e-23	PQQ-dependent membrane bound GCD
W23_43975	210	8.9e-52	PQQ-dependent membrane bound GCD
W23_65343	114	7.5e-22	PQQ-dependent membrane bound GCD
W23_72936	224	5e-20	PQQ-dependent membrane bound GCD
W24_117163	98	6.9e-22	PQQ-dependent membrane bound GCD
W24_118112	654	1.2e-105	PQQ-dependent membrane bound GCD
W24_169117	320	9.9e-33	PQQ-dependent membrane bound GCD
W24_190940	114	6.9e-19	PQQ-dependent membrane bound GCD
W24_195239	44	2.3e-13	PQQ-dependent membrane bound GCD
W24_211759	102	1.4e-18	PQQ-dependent membrane bound GCD
W24_222914	161	5.5e-12	PQQ-dependent membrane bound GCD
W24_237872	125	1.9e-28	PQQ-dependent membrane bound GCD
W24_245192	176	1.2e-23	PQQ-dependent membrane bound GCD
W24_25365	160	1.2e-22	PQQ-dependent membrane bound GCD
W24_260144	114	7.5e-22	PQQ-dependent membrane bound GCD
W24_265110	102	6.5e-21	PQQ-dependent membrane bound GCD
W24_273738	130	2.2e-27	PQQ-dependent membrane bound GCD
W24_291341	78	5e-21	PQQ-dependent membrane bound GCD
W24_294400	141	6.6e-23	PQQ-dependent membrane bound GCD
W24_297018	159	8.1e-15	PQQ-dependent membrane bound GCD
W24_306192	91	2.1e-15	PQQ-dependent membrane bound GCD
W24_338475	197	3.4e-25	PQQ-dependent membrane bound GCD
W24_53337	228	6.7e-42	PQQ-dependent membrane bound GCD
W24_80311	224	5e-20	PQQ-dependent membrane bound GCD
W24_81057	88	9.1e-16	PQQ-dependent membrane bound GCD
W24_81308	93	1.4e-23	PQQ-dependent membrane bound GCD
W25_101375	145	1.3e-23	PQQ-dependent membrane bound GCD
W25_106651	103	2.1e-17	PQQ-dependent membrane bound GCD
W25_121105	88	1.6e-15	PQQ-dependent membrane bound GCD
W25_12450	209	1.2e-27	PQQ-dependent membrane bound GCD
W25_137851	539	4.4e-70	PQQ-dependent membrane bound GCD
W25_13945	78	1.2e-14	PQQ-dependent membrane bound GCD
W25_140081	654	1.2e-105	PQQ-dependent membrane bound GCD
W25_150143	664	9.5e-92	PQQ-dependent membrane bound GCD
W25_170211	92	1.8e-14	PQQ-dependent membrane bound GCD
W25_174481	284	1.4e-20	PQQ-dependent membrane bound GCD
W25_177864	637	1.6e-91	PQQ-dependent membrane bound GCD
W25_206700	172	1.1e-17	PQQ-dependent membrane bound GCD
W25_213014	76	2.5e-23	PQQ-dependent membrane bound GCD
W25_220956	114	6.9e-19	PQQ-dependent membrane bound GCD
W25_246251	294	7.4e-39	PQQ-dependent membrane bound GCD
W25_248639	293	5.3e-27	PQQ-dependent membrane bound GCD
W25_258564	146	4.9e-50	PQQ-dependent membrane bound GCD
W25_273034	185	3.1e-19	PQQ-dependent membrane bound GCD
W25_274270	195	3.1e-25	PQQ-dependent membrane bound GCD
W25_286951	248	1.8e-33	PQQ-dependent membrane bound GCD
W25_37497	143	3.3e-34	PQQ-dependent membrane bound GCD
W25_47494	314	3.5e-35	PQQ-dependent membrane bound GCD
W25_76600	93	3.3e-22	PQQ-dependent membrane bound GCD
W25_80005	683	7.6e-100	PQQ-dependent membrane bound GCD
W25_96774	114	1.8e-22	PQQ-dependent membrane bound GCD
W25_97655	701	3.9e-78	PQQ-dependent membrane bound GCD
W26_100339	112	4.9e-36	PQQ-dependent membrane bound GCD
W26_101064	200	7.1e-40	PQQ-dependent membrane bound GCD
W26_156344	381	1.3e-111	PQQ-dependent membrane bound GCD
W26_160619	359	9.3e-40	PQQ-dependent membrane bound GCD
W26_163159	120	4.9e-16	PQQ-dependent membrane bound GCD
W26_164726	654	1.2e-105	PQQ-dependent membrane bound GCD
W26_202378	78	1.2e-14	PQQ-dependent membrane bound GCD
W26_20494	199	2.7e-24	PQQ-dependent membrane bound GCD
W26_215058	114	2.4e-20	PQQ-dependent membrane bound GCD
W26_216062	391	7.1e-70	PQQ-dependent membrane bound GCD
W26_220029	637	1.6e-91	PQQ-dependent membrane bound GCD
W26_224592	161	3.5e-12	PQQ-dependent membrane bound GCD
W26_22977	135	8e-17	PQQ-dependent membrane bound GCD
W26_230496	176	1.2e-23	PQQ-dependent membrane bound GCD
W26_26565	87	7.5e-12	PQQ-dependent membrane bound GCD
W26_276891	302	5.8e-33	PQQ-dependent membrane bound GCD
W26_282767	95	2.9e-28	PQQ-dependent membrane bound GCD
W26_30205	91	6.2e-15	PQQ-dependent membrane bound GCD
W26_42018	136	1.3e-42	PQQ-dependent membrane bound GCD
W26_55760	137	4.2e-33	PQQ-dependent membrane bound GCD
W26_58427	78	5e-21	PQQ-dependent membrane bound GCD
W26_96084	115	4.3e-39	PQQ-dependent membrane bound GCD
W27_106575	158	3.1e-35	PQQ-dependent membrane bound GCD
W27_111888	735	1.5e-83	PQQ-dependent membrane bound GCD
W27_12769	248	1.8e-33	PQQ-dependent membrane bound GCD
W27_133788	186	6.9e-35	PQQ-dependent membrane bound GCD
W27_137834	664	1.3e-91	PQQ-dependent membrane bound GCD
W27_153359	196	3.9e-39	PQQ-dependent membrane bound GCD
W27_160271	701	2.2e-76	PQQ-dependent membrane bound GCD
W27_163528	126	4.6e-15	PQQ-dependent membrane bound GCD
W27_185591	140	3.1e-26	PQQ-dependent membrane bound GCD
W27_211156	186	2.8e-33	PQQ-dependent membrane bound GCD
W27_223448	702	0	PQQ-dependent membrane bound GCD
W27_230135	98	2.6e-32	PQQ-dependent membrane bound GCD
W27_243468	115	8.6e-37	PQQ-dependent membrane bound GCD
W27_248101	246	1.7e-29	PQQ-dependent membrane bound GCD
W27_255076	115	8.4e-24	PQQ-dependent membrane bound GCD
W27_258594	103	1.4e-20	PQQ-dependent membrane bound GCD
W27_27461	724	2.1e-92	PQQ-dependent membrane bound GCD
W27_38334	140	8.3e-33	PQQ-dependent membrane bound GCD
W27_44668	234	3.7e-30	PQQ-dependent membrane bound GCD
W27_46374	441	8.1e-58	PQQ-dependent membrane bound GCD
W27_66040	469	4.7e-68	PQQ-dependent membrane bound GCD
W27_83897	628	7e-78	PQQ-dependent membrane bound GCD
W28_07766	166	7.5e-22	PQQ-dependent membrane bound GCD
W28_11280	161	5.6e-12	PQQ-dependent membrane bound GCD
W28_141684	171	1.1e-41	PQQ-dependent membrane bound GCD
W28_147300	325	1.1e-34	PQQ-dependent membrane bound GCD
W28_160525	482	4.9e-66	PQQ-dependent membrane bound GCD
W28_18255	256	9.9e-39	PQQ-dependent membrane bound GCD
W28_19421	116	1.9e-23	PQQ-dependent membrane bound GCD
W28_200890	140	1.7e-23	PQQ-dependent membrane bound GCD
W28_215540	296	7.2e-40	PQQ-dependent membrane bound GCD
W28_222516	654	1.2e-105	PQQ-dependent membrane bound GCD
W28_223442	161	6.2e-21	PQQ-dependent membrane bound GCD
W28_226075	261	4.8e-35	PQQ-dependent membrane bound GCD
W28_233263	114	6.9e-19	PQQ-dependent membrane bound GCD
W28_26731	202	4.3e-39	PQQ-dependent membrane bound GCD
W28_40897	66	1.5e-19	PQQ-dependent membrane bound GCD
W28_68757	85	2.5e-16	PQQ-dependent membrane bound GCD
W28_77378	366	4e-32	PQQ-dependent membrane bound GCD
W28_78534	701	4.2e-78	PQQ-dependent membrane bound GCD
W28_86893	93	8.2e-17	PQQ-dependent membrane bound GCD
W29_03007	49	6.5e-13	PQQ-dependent membrane bound GCD
W29_05796	619	3.5e-71	PQQ-dependent membrane bound GCD
W29_05796	619	3.5e-71	PQQ-dependent membrane bound GCD
W29_08254	150	6.8e-35	PQQ-dependent membrane bound GCD
W29_116142	126	9.8e-20	PQQ-dependent membrane bound GCD
W29_116651	566	7.8e-64	PQQ-dependent membrane bound GCD
W29_118488	281	1.3e-13	PQQ-dependent membrane bound GCD
W29_123147	103	1.1e-17	PQQ-dependent membrane bound GCD
W29_143446	114	6.9e-19	PQQ-dependent membrane bound GCD
W29_146867	79	8.8e-14	PQQ-dependent membrane bound GCD
W29_154374	90	4.4e-19	PQQ-dependent membrane bound GCD
W29_184177	72	8.2e-25	PQQ-dependent membrane bound GCD
W29_184412	275	5.2e-66	PQQ-dependent membrane bound GCD
W29_186411	184	6.5e-34	PQQ-dependent membrane bound GCD
W29_192713	97	5.5e-27	PQQ-dependent membrane bound GCD
W29_199974	366	1.3e-31	PQQ-dependent membrane bound GCD
W29_200300	583	9.7e-88	PQQ-dependent membrane bound GCD
W29_207307	61	6e-13	PQQ-dependent membrane bound GCD
W29_20820	145	3.6e-12	PQQ-dependent membrane bound GCD
W29_223144	151	3.2e-48	PQQ-dependent membrane bound GCD
W29_231074	599	1.1e-65	PQQ-dependent membrane bound GCD
W29_240757	146	3e-35	PQQ-dependent membrane bound GCD
W29_254601	414	9.9e-39	PQQ-dependent membrane bound GCD
W29_255088	120	2.8e-18	PQQ-dependent membrane bound GCD
W29_274960	707	0	PQQ-dependent membrane bound GCD
W29_275881	157	2e-21	PQQ-dependent membrane bound GCD
W29_276321	87	8.8e-16	PQQ-dependent membrane bound GCD
W29_277547	235	4.5e-30	PQQ-dependent membrane bound GCD
W29_28076	471	7.2e-69	PQQ-dependent membrane bound GCD
W29_290212	149	3.3e-22	PQQ-dependent membrane bound GCD
W29_293653	176	1.2e-23	PQQ-dependent membrane bound GCD
W29_297069	82	2.6e-23	PQQ-dependent membrane bound GCD
W29_300433	598	3.5e-69	PQQ-dependent membrane bound GCD
W29_306716	721	3e-115	PQQ-dependent membrane bound GCD
W29_45174	224	5e-20	PQQ-dependent membrane bound GCD
W29_48732	637	1.4e-91	PQQ-dependent membrane bound GCD
W29_50552	93	1.1e-14	PQQ-dependent membrane bound GCD
W29_53305	133	2e-20	PQQ-dependent membrane bound GCD
W29_69685	93	1.8e-16	PQQ-dependent membrane bound GCD
W29_74144	330	9.8e-43	PQQ-dependent membrane bound GCD
W29_80570	603	0	PQQ-dependent membrane bound GCD
W29_82003	654	1.2e-105	PQQ-dependent membrane bound GCD
W29_86147	103	5.1e-19	PQQ-dependent membrane bound GCD
W29_92309	103	7.7e-19	PQQ-dependent membrane bound GCD
W3_134481	179	1.5e-22	PQQ-dependent membrane bound GCD
W3_134943	71	4.9e-14	PQQ-dependent membrane bound GCD
W3_163550	179	1.1e-35	PQQ-dependent membrane bound GCD
W3_189954	661	0	PQQ-dependent membrane bound GCD
W3_238552	607	7.9e-68	PQQ-dependent membrane bound GCD
W3_282702	480	2.1e-110	PQQ-dependent membrane bound GCD
W3_326404	287	4.5e-17	PQQ-dependent membrane bound GCD
W3_355708	718	5.9e-133	PQQ-dependent membrane bound GCD
W3_67288	655	1.4e-171	PQQ-dependent membrane bound GCD
W30_122276	78	1.6e-21	PQQ-dependent membrane bound GCD
W30_124622	76	9.2e-20	PQQ-dependent membrane bound GCD
W30_130597	404	5.3e-13	PQQ-dependent membrane bound GCD
W30_142051	637	8.5e-91	PQQ-dependent membrane bound GCD
W30_173208	683	6.5e-100	PQQ-dependent membrane bound GCD
W30_18310	191	7.8e-32	PQQ-dependent membrane bound GCD
W30_197801	391	7.1e-70	PQQ-dependent membrane bound GCD
W30_202103	654	1.2e-105	PQQ-dependent membrane bound GCD
W30_227576	314	1.2e-37	PQQ-dependent membrane bound GCD
W30_228034	106	1.4e-20	PQQ-dependent membrane bound GCD
W30_228102	122	1.1e-33	PQQ-dependent membrane bound GCD
W30_232529	693	6.6e-109	PQQ-dependent membrane bound GCD
W30_240084	251	1.2e-22	PQQ-dependent membrane bound GCD
W30_240372	226	1.6e-35	PQQ-dependent membrane bound GCD
W30_25386	121	1.1e-38	PQQ-dependent membrane bound GCD
W30_278080	91	5.2e-19	PQQ-dependent membrane bound GCD
W30_286930	142	1.2e-12	PQQ-dependent membrane bound GCD
W30_292228	82	9.1e-26	PQQ-dependent membrane bound GCD
W30_29546	218	9.2e-12	PQQ-dependent membrane bound GCD
W30_296878	188	9.8e-23	PQQ-dependent membrane bound GCD
W30_306726	271	9.1e-29	PQQ-dependent membrane bound GCD
W30_309408	196	1.4e-24	PQQ-dependent membrane bound GCD
W30_314132	233	3.4e-29	PQQ-dependent membrane bound GCD
W30_327687	179	2e-28	PQQ-dependent membrane bound GCD
W30_355278	664	6.7e-92	PQQ-dependent membrane bound GCD
W30_362674	728	4.9e-81	PQQ-dependent membrane bound GCD
W30_368871	200	1.5e-35	PQQ-dependent membrane bound GCD
W30_394328	472	3.9e-84	PQQ-dependent membrane bound GCD
W30_41102	197	1.8e-50	PQQ-dependent membrane bound GCD
W30_72824	203	3.5e-17	PQQ-dependent membrane bound GCD
W30_84283	89	1.9e-13	PQQ-dependent membrane bound GCD
W30_86980	126	8e-21	PQQ-dependent membrane bound GCD
W4_134481	179	1.5e-22	PQQ-dependent membrane bound GCD
W4_134943	71	4.9e-14	PQQ-dependent membrane bound GCD
W4_163550	179	1.1e-35	PQQ-dependent membrane bound GCD
W4_189954	661	0	PQQ-dependent membrane bound GCD
W4_238552	607	7.9e-68	PQQ-dependent membrane bound GCD
W4_282702	480	2.1e-110	PQQ-dependent membrane bound GCD
W4_326404	287	4.5e-17	PQQ-dependent membrane bound GCD
W4_355708	718	5.9e-133	PQQ-dependent membrane bound GCD
W4_67288	655	1.4e-171	PQQ-dependent membrane bound GCD
W5_01975	279	4.3e-17	PQQ-dependent membrane bound GCD
W5_176291	160	1.1e-22	PQQ-dependent membrane bound GCD
W5_203534	143	1.1e-22	PQQ-dependent membrane bound GCD
W5_217450	661	0	PQQ-dependent membrane bound GCD
W5_34714	452	1.1e-114	PQQ-dependent membrane bound GCD
W6_204247	661	0	PQQ-dependent membrane bound GCD
W6_259420	663	5.1e-170	PQQ-dependent membrane bound GCD
W6_310912	287	4.6e-17	PQQ-dependent membrane bound GCD
W6_344509	84	2.5e-14	PQQ-dependent membrane bound GCD
W6_41964	667	1.2e-168	PQQ-dependent membrane bound GCD
W6_69018	366	9.8e-43	PQQ-dependent membrane bound GCD
W7_08830	181	4.7e-21	PQQ-dependent membrane bound GCD
W7_105046	66	2.9e-19	PQQ-dependent membrane bound GCD
W7_12847	93	3.8e-17	PQQ-dependent membrane bound GCD
W7_145448	143	4.5e-42	PQQ-dependent membrane bound GCD
W7_211572	147	1.2e-47	PQQ-dependent membrane bound GCD
W7_64201	84	3.1e-26	PQQ-dependent membrane bound GCD
W8_00607	93	6.3e-17	PQQ-dependent membrane bound GCD
W8_216369	155	9.5e-31	PQQ-dependent membrane bound GCD
W8_273832	284	3.6e-20	PQQ-dependent membrane bound GCD
W8_34531	128	6.4e-28	PQQ-dependent membrane bound GCD
W8_53795	130	2.2e-27	PQQ-dependent membrane bound GCD
W8_59228	80	1.5e-13	PQQ-dependent membrane bound GCD
W8_60752	132	9e-31	PQQ-dependent membrane bound GCD
W8_64686	94	2.1e-23	PQQ-dependent membrane bound GCD
W8_83028	176	4.9e-23	PQQ-dependent membrane bound GCD
W8_98827	456	2.2e-113	PQQ-dependent membrane bound GCD
W9_208017	146	4.9e-17	PQQ-dependent membrane bound GCD
W9_216889	93	1.9e-28	PQQ-dependent membrane bound GCD
W9_236820	163	1.2e-15	PQQ-dependent membrane bound GCD
W9_237328	167	5.2e-13	PQQ-dependent membrane bound GCD
W9_23802	136	1.1e-12	PQQ-dependent membrane bound GCD
W9_247361	167	1.1e-16	PQQ-dependent membrane bound GCD
